# Supplementary material for: Upregulation of the proto-oncogene Bmi-1 predicts a poor prognosis in pediatric acute lymphoblastic leukemia
Source: BMC Cancer. 2017 Jan 25;17:76. doi: 10.1186/s12885-017-3049-3 (PMC5264321; doi:10.1186/s12885-017-3049-3)
Supplement: Additional file 1: Table S1. — Detailed demographic characteristics of pediatric patients with ALL (n = 85). (XLSX 15 kb) [file 12885_2017_3049_MOESM1_ESM.xlsx]

## Sheet: Sheet1
Additional file 1: Table S1 Detailed characteristics of pediatric patients with ALL （n=85）
Case	age ranges（y）	WBC（×109/L）	FAB	Immunophenotype	BCR/ABL	prednisone-test	Risk group	Outcome	samples collected after CR
1	＜6	6	L2	B	Unknown	PGR	LR	CR	YES
2	＜6	3	L2	B	-	PGR	LR	CR	NO
3	＜6	7	L2	B	Unknown	PGR	LR	CR	NO
4	＜6	18.73	L2	B	Unknown	Unknown	Unknown	Give up	/
5	≥6	2	L2	B	-	PGR	IR	CR	NO
6	≥6	82.9	L2	B	-	PGR	IR	Relapse	/
7	＜6	4	L1	B	-	PGR	HR	CR	NO
8	≥6	8.6	L2	B	-	PGR	IR	CR	NO
9	≥6	1	L2	B	-	PGR	IR	Give up	/
10	＜6	32	L1	B	-	PGR	IR	CR	NO
11	≥6	153	L2	T	-	PPR	HR	CR	NO
12	＜6	4	L1	B	-	PGR	LR	CR	YES
13	≥6	9	L1	B	Unknown	PGR	IR	Relapse	/
14	≥6	43	L1	B	-	Unknown	Unknown	Give up	/
15	≥6	14.11	L1	B	-	PGR	IR	CR	YES
16	＜6	193	L2	B	-	PGR	HR	CR	NO
17	＜6	197	L1	B	-	Unknown	HR	Give up	/
18	＜6	3.06	L1	B	-	PGR	LR	Give up	/
19	≥6	192	L2	B	-	PPR	HR	CR	NO
20	＜6	12	L1	B	-	PGR	LR	CR	YES
21	＜6	1.1	L1	B	-	PGR	LR	CR	NO
22	＜6	90	L1	B	-	PGR	IR	CR	NO
23	＜6	25	L1	B	-	PGR	IR	CR	NO
24	＜6	26	L2	B	-	PPR	HR	CR	NO
25	≥6	13	L2	B	-	PGR	IR	CR	YES
26	≥6	142	L2	B	-	PGR	IR	CR	NO
27	≥6	17.25	L2	B	-	PGR	IR	CR	NO
28	≥6	187	L2	T	-	PPR	HR	Relapse	/
29	≥6	109	L1	T	-	PGR	IR	CR	YES
30	＜6	50.78	L2	B	+	PGR	HR	CR	YES
31	≥6	542	L2	T	-	PPR	HR	HSC Transplantation	/
32	≥6	56	L2	T	-	PGR	IR	CR	NO
33	≥6	16.29	L1	T	-	PGR	IR	Relapse	/
34	＜6	137	L1	B	-	PPR	HR	CR	NO
35	≥6	15	L2	Unknown	Unknown	Unknown	Unknown	Give up	/
36	＜6	5.1	L2	B	-	PGR	LR	CR	NO
37	＜6	255.83	L3	T	-	PGR	IR	CR	NO
38	≥6	5.14	L3	B	-	PGR	IR	CR	NO
39	＜6	205.7	L2	T	-	PGR	IR	CR	NO
40	＜6	198.41	L2	B	+	PGR	HR	CR	YES
41	＜6	56.2	L2	B	-	PGR	IR	CR	NO
42	＜6	2.93	L2	B	-	PGR	LR	CR	NO
43	＜6	254	L2	B	-	PPR	HR	CR	NO
44	≥6	5.84	L1	B	-	PGR	HR	CR	YES
45	≥6	3.66	L3	Unknown	Unknown	Unknown	HR	Give up	/
46	＜6	7.19	L1	B	-	PGR	LR	CR	NO
47	≥6	33.61	L2	B	+	Unknown	Unknown	Give up	/
48	＜6	44.6	L2	B	-	PGR	IR	CR	NO
49	＜6	65.71	L1	B	-	Unknown	Unknown	Give up	/
50	≥6	95	L2	B	+	PGR	HR	CR	NO
51	＜6	174.3	L1	B	-	Unknown	HR	Give up	/
52	≥6	20	L1	B	-	PGR	IR	CR	YES
53	≥6	60.14	L2	B	+	PPR	HR	Relapse	/
54	≥6	3.1	L1	B	-	PGR	HR	HSC Transplantation	/
55	＜6	24.4	L2	B	-	PPR	HR	Give up	/
56	≥6	3.71	L2	B	-	PGR	IR	CR	NO
57	＜6	3.5	L2	B	-	PGR	LR	CR	YES
58	＜6	214.2	L2	B	-	Unknown	Unknown	Give up	/
59	＜6	3.91	L2	B	+	PPR	HR	CR	YES
60	＜6	95.17	L1	B	+	PGR	HR	HSC Transplantation	/
61	＜6	3.73	L2	B	-	PGR	HR	CR	NO
62	≥6	3.89	L2	B	-	PGR	IR	CR	YES
63	≥6	194.7	L2	T	-	PGR	IR	CR	NO
64	≥6	4.7	L2	B	-	PGR	HR	CR	NO
65	＜6	24.5	L2	B	-	PGR	IR	CR	NO
66	≥6	52.81	L2	B	-	PGR	IR	Relapse	/
67	＜6	4.97	L1	B	-	PGR	LR	CR	NO
68	＜6	16	L1	B	-	PGR	LR	CR	YES
69	≥6	111	L2	B	-	PGR	HR	CR	YES
70	≥6	29.6	L2	B	-	PPR	HR	Relapse	/
71	≥6	150	L1	T	-	PPR	HR	HSC Transplantation	/
72	＜6	34	L1	B	-	PGR	IR	CR	NO
73	≥6	7.37	L1	B	-	PGR	IR	CR	YES
74	＜6	7.75	L1	B	-	PGR	LR	CR	NO
75	＜6	21.68	L1	B	-	PGR	IR	CR	NO
76	≥6	30.7	L3	B	-	PGR	IR	CR	YES
77	≥6	13	L2	Unknown	Unknown	Unknown	Unknown	Give up	/
78	≥6	181.6	L1	T	Unknown	PPR	HR	Relapse	/
79	≥6	52.81	L2	B	-	PGR	IR	Relapse	/
80	＜6	12.5	L1	Unknown	Unknown	PGR	LR	CR	NO
81	＜6	3.4	L1	Unknown	Unknown	PGR	HR	CR	NO
82	＜6	194	L1	Unknown	Unknown	PGR	HR	Relapse	/
83	≥6	27.5	L2	Unknown	Unknown	PGR	HR	CR	YES
84	＜6	2.9	L1	Unknown	Unknown	PGR	LR	CR	YES
85	≥6	263	L2	B	+	PPR	HR	Give up	/

## Sheet: Sheet2
y, year; WBC,white blood cell count; PGR, prednisone good respond; PPR,prednisone poor respond; LR,Low-risk; IR,Intermediate risk; HR, High-risk; CR,complete remission.
